# Supplementary material for: Diversities and Shifts of Microbial Communities Associated with Farmed Oysters (Crassostrea gigas) and Their Surrounding Environments in Laoshan Bay Marine Ranching, China
Source: Microorganisms. 2023 Apr 29;11(5):1167. doi: 10.3390/microorganisms11051167 (PMC10222713; doi:10.3390/microorganisms11051167)
Supplement: Supplementary file 1 [file microorganisms-11-01167-s001.zip]

Archive with 1 entries (1 files):
- microorganisms-2293209-supplementary.pdf
